# Supplementary material for: Metabolomic Analysis of Renal Cell Carcinoma in the Prostate, Lung, Colorectal, and Ovarian Cancer Screening Trial
Source: Metabolites. 2022 Nov 29;12(12):1189. doi: 10.3390/metabo12121189 (PMC9785244; doi:10.3390/metabo12121189)
Supplement: Supplementary file 1 [file metabolites-12-01189-s001.zip]

Archive with 2 entries (2 files):
- PLCO RCC and Metabolomics Supplemental Data 091722 FINAL.xlsx
- PLCO RCC and Metabolomics Supplemental Tables 091722 FINAL.pdf
